# Supplementary material for: Gastric juice microbiota in pediatric chronic gastritis that clinically tested positive and negative for Helicobacter pylori
Source: Front Microbiol. 2023 Apr 25;14:1112709. doi: 10.3389/fmicb.2023.1112709 (PMC10168005; doi:10.3389/fmicb.2023.1112709)
Supplement: Supplementary file 2 [file Table_1.xlsx]

## Sheet: Table S1 overall PCG
node	degree	domain	phylum
Selenomonas	14	Bacteria	Firmicutes
Absconditabacteriales_(SR1)	13	Bacteria	Patescibacteria
Atopobium	13	Bacteria	Actinobacteriota
Megasphaera	13	Bacteria	Firmicutes
Veillonella	13	Bacteria	Firmicutes
Actinomyces	12	Bacteria	Actinobacteriota
Mogibacterium	12	Bacteria	Firmicutes
Prevotella	12	Bacteria	Bacteroidota
Porphyromonas	10	Bacteria	Bacteroidota
Oribacterium	9	Bacteria	Firmicutes
Parvimonas	9	Bacteria	Firmicutes
Lachnoanaerobaculum	8	Bacteria	Firmicutes
Streptococcus	8	Bacteria	Firmicutes
Capnocytophaga	6	Bacteria	Bacteroidota
Moraxella	6	Bacteria	Proteobacteria
Neisseria	6	Bacteria	Proteobacteria
Aggregatibacter	4	Bacteria	Proteobacteria
Fusobacterium	4	Bacteria	Fusobacteriota
Rothia	4	Bacteria	Actinobacteriota
Abiotrophia	3	Bacteria	Firmicutes
Catonella	3	Bacteria	Firmicutes
Gemella	3	Bacteria	Firmicutes
Granulicatella	3	Bacteria	Firmicutes
Helicobacter	3	Bacteria	Campilobacterota
Lautropia	3	Bacteria	Proteobacteria
Mycoplasma	3	Bacteria	Firmicutes
Streptobacillus	3	Bacteria	Fusobacteriota
[Eubacterium]_nodatum_group	2	Bacteria	Firmicutes
Actinobacillus	2	Bacteria	Proteobacteria
Campylobacter	2	Bacteria	Campilobacterota
Peptostreptococcus	2	Bacteria	Firmicutes
Solobacterium	2	Bacteria	Firmicutes
Alloprevotella	1	Bacteria	Bacteroidota
TM7x	1	Bacteria	Patescibacteria

## Sheet: Table S2 HP+ PCG
node	degree	domain	phylum	class	order	family	genus
Megasphaera	7	Bacteria	Firmicutes	Negativicutes	Veillonellales-Selenomonadales	Veillonellaceae	Megasphaera
Actinomyces	4	Bacteria	Actinobacteriota	Actinobacteria	Actinomycetales	Actinomycetaceae	Actinomyces
Atopobium	4	Bacteria	Actinobacteriota	Coriobacteriia	Coriobacteriales	Atopobiaceae	Atopobium
Mogibacterium	4	Bacteria	Firmicutes	Clostridia	Peptostreptococcales-Tissierellales	Anaerovoracaceae	Mogibacterium
Rothia	4	Bacteria	Actinobacteriota	Actinobacteria	Micrococcales	Micrococcaceae	Rothia
Porphyromonas	3	Bacteria	Bacteroidota	Bacteroidia	Bacteroidales	Porphyromonadaceae	Porphyromonas
Selenomonas	3	Bacteria	Firmicutes	Negativicutes	Veillonellales-Selenomonadales	Selenomonadaceae	Selenomonas
Streptococcus	3	Bacteria	Firmicutes	Bacilli	Lactobacillales	Streptococcaceae	Streptococcus
Capnocytophaga	2	Bacteria	Bacteroidota	Bacteroidia	Flavobacteriales	Flavobacteriaceae	Capnocytophaga
Neisseria	2	Bacteria	Proteobacteria	Gammaproteobacteria	Burkholderiales	Neisseriaceae	Neisseria
Parvimonas	2	Bacteria	Firmicutes	Clostridia	Peptostreptococcales-Tissierellales	Peptostreptococcales-Tissierellales	Parvimonas
[Eubacterium]_nodatum_group	1	Bacteria	Firmicutes	Clostridia	Peptostreptococcales-Tissierellales	Anaerovoracaceae	[Eubacterium]_nodatum_group
Aggregatibacter	1	Bacteria	Proteobacteria	Gammaproteobacteria	Pasteurellales	Pasteurellaceae	Aggregatibacter
Campylobacter	1	Bacteria	Campilobacterota	Campylobacteria	Campylobacterales	Campylobacteraceae	Campylobacter
Fusobacterium	1	Bacteria	Fusobacteriota	Fusobacteriia	Fusobacteriales	Fusobacteriaceae	Fusobacterium
Gemella	1	Bacteria	Firmicutes	Bacilli	Staphylococcales	Gemellaceae	Gemella
Granulicatella	1	Bacteria	Firmicutes	Bacilli	Lactobacillales	Carnobacteriaceae	Granulicatella
Lachnoanaerobaculum	1	Bacteria	Firmicutes	Clostridia	Lachnospirales	Lachnospiraceae	Lachnoanaerobaculum
Mycoplasma	1	Bacteria	Firmicutes	Bacilli	Mycoplasmatales	Mycoplasmataceae	Mycoplasma
Prevotella	1	Bacteria	Bacteroidota	Bacteroidia	Bacteroidales	Prevotellaceae	Prevotella
Veillonella	1	Bacteria	Firmicutes	Negativicutes	Veillonellales-Selenomonadales	Veillonellaceae	Veillonella

## Sheet: Table S3 HP- PCG
node	degree	domain	phylum	class	order	family	genus
Mogibacterium	10	Bacteria	Firmicutes	Clostridia	Peptostreptococcales-Tissierellales	Anaerovoracaceae	Mogibacterium
Selenomonas	10	Bacteria	Firmicutes	Negativicutes	Veillonellales-Selenomonadales	Selenomonadaceae	Selenomonas
Porphyromonas	8	Bacteria	Bacteroidota	Bacteroidia	Bacteroidales	Porphyromonadaceae	Porphyromonas
Lachnoanaerobaculum	7	Bacteria	Firmicutes	Clostridia	Lachnospirales	Lachnospiraceae	Lachnoanaerobaculum
Megasphaera	7	Bacteria	Firmicutes	Negativicutes	Veillonellales-Selenomonadales	Veillonellaceae	Megasphaera
Prevotella	7	Bacteria	Bacteroidota	Bacteroidia	Bacteroidales	Prevotellaceae	Prevotella
Actinomyces	6	Bacteria	Actinobacteriota	Actinobacteria	Actinomycetales	Actinomycetaceae	Actinomyces
Atopobium	6	Bacteria	Actinobacteriota	Coriobacteriia	Coriobacteriales	Atopobiaceae	Atopobium
Veillonella	6	Bacteria	Firmicutes	Negativicutes	Veillonellales-Selenomonadales	Veillonellaceae	Veillonella
Absconditabacteriales_(SR1)	5	Bacteria	Patescibacteria	Gracilibacteria	Absconditabacteriales_(SR1)	Absconditabacteriales_(SR1)	Absconditabacteriales_(SR1)
Campylobacter	5	Bacteria	Campilobacterota	Campylobacteria	Campylobacterales	Campylobacteraceae	Campylobacter
Neisseria	5	Bacteria	Proteobacteria	Gammaproteobacteria	Burkholderiales	Neisseriaceae	Neisseria
Parvimonas	5	Bacteria	Firmicutes	Clostridia	Peptostreptococcales-Tissierellales	Peptostreptococcales-Tissierellales	Parvimonas
Oribacterium	4	Bacteria	Firmicutes	Clostridia	Lachnospirales	Lachnospiraceae	Oribacterium
TM7x	3	Bacteria	Patescibacteria	Saccharimonadia	Saccharimonadales	Saccharimonadaceae	TM7x
Abiotrophia	2	Bacteria	Firmicutes	Bacilli	Lactobacillales	Aerococcaceae	Abiotrophia
Capnocytophaga	2	Bacteria	Bacteroidota	Bacteroidia	Flavobacteriales	Flavobacteriaceae	Capnocytophaga
Moraxella	2	Bacteria	Proteobacteria	Gammaproteobacteria	Pseudomonadales	Moraxellaceae	Moraxella
Streptobacillus	2	Bacteria	Fusobacteriota	Fusobacteriia	Fusobacteriales	Leptotrichiaceae	Streptobacillus
Streptococcus	2	Bacteria	Firmicutes	Bacilli	Lactobacillales	Streptococcaceae	Streptococcus
[Eubacterium]_nodatum_group	1	Bacteria	Firmicutes	Clostridia	Peptostreptococcales-Tissierellales	Anaerovoracaceae	[Eubacterium]_nodatum_group
Aggregatibacter	1	Bacteria	Proteobacteria	Gammaproteobacteria	Pasteurellales	Pasteurellaceae	Aggregatibacter
Alloprevotella	1	Bacteria	Bacteroidota	Bacteroidia	Bacteroidales	Prevotellaceae	Alloprevotella
Gemella	1	Bacteria	Firmicutes	Bacilli	Staphylococcales	Gemellaceae	Gemella
Granulicatella	1	Bacteria	Firmicutes	Bacilli	Lactobacillales	Carnobacteriaceae	Granulicatella
Solobacterium	1	Bacteria	Firmicutes	Bacilli	Erysipelotrichales	Erysipelotrichaceae	Solobacterium
